# Supplementary material for: Laboratory In-Situ Production of Autochthonous and Allochthonous Fluorescent Organic Matter by Freshwater Bacteria
Source: Microorganisms. 2021 Jul 29;9(8):1623. doi: 10.3390/microorganisms9081623 (PMC8400322; doi:10.3390/microorganisms9081623)
Supplement: Supplementary file 1 [file microorganisms-09-01623-s001.zip]

Archive with 1 entries (1 files):
- microorganisms-1279960-supplementary.pdf
